# Supplementary material for: HCN channels at the cell soma ensure the rapid electrical reactivity of fast-spiking interneurons in human neocortex
Source: PLoS Biol. 2023 Feb 6;21(2):e3002001. doi: 10.1371/journal.pbio.3002001 (PMC9934405; doi:10.1371/journal.pbio.3002001)
Supplement: S1 Data — (XLSX) [file pbio.3002001.s001.xlsx]

## Sheet: 1C
	sag amplitude (mV)	ctrl	ZD7288
		1.937	0.215546
		8.14819	0.320435
		2.32795	0.329
		3.65625	0.62095
		0.33915	0.02715
		0.20995	0.32895
		9.46915	0.4308
		0.79375	0.25215
		0.7987	0.18065
		1.58668	0.131124
		7.65991	0.182176
		1.86157	0.2359
		6.98853	0.288818
		1.34277	0.27466
		1.11663	0.53
		4.68	0.00842
		4.15	0.385
		4.2572	0.61035
		3.2501	0.04
		4.39455	1.61206
		5.06592	0.488281
		2.89	0.13
		10.01	0.2
		12.97	0.12207

## Sheet: Em control and in ZD
Human cells	Em baseline control (mV)	Em after ZD wash in (mV)		Mouse cells	Em baseline control (mV)	Em after ZD wash in (mV)
	-68	-72			-51	-51
	-55	-72			-76	-79
	-58	-54			-52	-53
	-55	-50			-75	-75
	-63	-65.2			-71	-72
	-62	-65.5			-86	-84.3
	-75	-79			-72	-73.5
	-66	-79			-66	-78
	-51	-57			-72	-72
	-62	-77			-66	-65
	-40	-50			-54	-60
	-57	-55
	-51	-60
	-60	-64
	-55	-44
	-71	-80
	-67	-74
	-70	-75
	-70	-73
	-60	-65
	-65	-73.75
	-67	-74

## Sheet: 1D1
	Human (mV)	0		Mouse (mV)	0
		0			0
		0			0
		0			0
		0			0
		0			0
		0			0
		0			0
		0.2			0
		0.25			0
		0.5			0
		0.5			0
		0.5			0
		0.9			0
		1			0
		1			0
		1			0
		1			0
		1			0
		1			0
		1			0.1
		1.1			0.1
		1.4			0.2
		2			0.2
		2			0.2
		2			0.3
		2			0.3
		2			0.4
		2			0.5
		2			0.5
		2			0.5
		2			0.5
		2.1			0.5
		2.5			0.6
		3			0.6
		3			0.7
		3			0.7
		3			0.7
		3.1			0.7
		3.4			0.8
		4			0.8
		4			0.9
		4			0.9
		4			0.9
		4			0.9
		4.2			1
		4.8			1
		5			1
		5			1
		5			1.3
		5			1.5
		5			1.6
		5			1.6
		5			1.7
		5			2
		6			2
		6			2.1
		7			2.5
		7			3
		7			3
		7
		7
		7
		8
		8
		8
		9
		10
		12
		14
		14.5
		15

## Sheet: 1D2
	Human (mV)	0		Mouse (mV)	0
		0			0
		0			0
		0			0
		0			0
		0			0
		0			0
		0			0
		0			0
		0			0
		0			0
		0.1			0
		0.25			0
		0.35			0
		0.5			0
		0.5			0
		0.5			0
		0.5			0
		0.6			0
		0.6			0
		0.8			0
		1			0
		1			0
		1			0
		1			0
		1.04			0
		1.08			0
		1.25			0.05
		1.25			0.1
		1.4			0.15
		1.5			0.15
		1.5			0.2
		1.5			0.2
		1.5			0.35
		1.63			0.4
		1.99			0.4
		2			0.8
		2			1
		2.3			1.1
		2.5			1.3
		2.7			1.45
		3			2
		3
		3
		3
		3.1
		3.7
		4
		4
		4
		4.6
		6
		7
		7
		7
		7.3
		8
		8
		9.2
		9.5
		10

## Sheet: 1D3
	Human (mV)	1		Mouse (mV)	0.1
		1			0.1
		1			0.1
		1			0.2
		1			0.35
		1.5			0.4
		1.5			0.45
		1.5			0.5
		1.5			0.5
		2			0.55
		2.5			0.6
		2.5			0.65
		2.5			0.65
		3			1
		3			1.1
		4			1.3
		4			1.6
		5			1.7

## Sheet: 1E1
	sag (mV)	0.5	age (years)	55
		1		68
		1		40
		1		28
		1		40
		3		50
		15		19
		2		54
		4		54
		0.5		68
		5		21
		2		42
		2		32
		2		63
		1		53
		0		30
		0		30
		1.4		20
		14.5		43
		2.1		65
		0.9		65
		1		63
		4		55
		4		79
		1.1		66
		3.9		45
		3		68
		5		33
		7		72
		7		47
		3		70
		6		47
		5		72
		0		66
		5		66
		5		43
		4.2		35
		0		43
		4.8		26
		0.2		68
		6		68
		8		67
		5		54
		8		69
		0		63
		2		76
		5		54
		0.25		56
		3.15		56
		7		56
		0		39
		2		58
		0		30
		2		30
		7		66
		9		57
		8		57
		7		78
		2		65
		12		65
		7		47
		2.5		47
		4		47
		5		63
		1		37
		0		55
		3		38
		0.5		51
		4		21
		2		51
		0		21
		14		82

## Sheet: 1E2
	temporal	0	frontal	0	other	1
		0.2		0		2
		0.25		0		2.5
		0.5		0		3
		0.5		0		3
		0.9		0		4
		1		0		4
		1		0		4.75
		1.4		0.5		5
		2		1		7
		2		1		8
		2.1		1		8
		3		1		12
		3		1.1
		3.2		2
		3.4		2
		5		2
		5		2
		5		2
		6		2
		6		4
		7		4
		7		4
		14		4.2
				5
				5
				5
				5
				7
				7
				7
				8
				9
				14.5
				15

## Sheet: 1E3
	tumor	0	hydrocephalus	0	aneurysm	0.25	other	0.5
		0		0		3.15		1
		0		0		4		1
		0		0.2		5		3.4
		0		0.25		5		4
		0		0.5		7
		0.5		0.5
		0.9		1
		1		1
		1		1
		1		2
		1		2
		1.1		3.15
		1.4		3.4
		2		4
		2		4
		2		4
		2		4
		2		5
		2		5
		2.1		5
		2.5		5
		3		6
		3		7
		3		7
		3
		4
		4
		4.15
		4.75
		5
		5
		5
		5
		6
		7
		7
		7
		7
		8
		8
		8
		9
		12
		14
		14.5
		15

## Sheet: 2E1
Human	bin center	count			Mouse	bin center	count			Human	bin center	count			Mouse	bin center	count
memb vs extrac	0.125	0			memb vs extrac	0.15	0			memb vs intrac	0.15	1			memb vs intrac	0.15	0
	0.375	0				0.45	0				0.45	0				0.45	32
	0.625	0				0.75	0				0.75	0				0.75	49
	0.875	0				1.05	0				1.05	0				1.05	9
	1.125	0				1.35	35				1.35	0				1.35	0
	1.375	0				1.65	30				1.65	1				1.65	0
	1.625	0				1.95	18				1.95	4				1.95	0
	1.875	0				2.25	5				2.25	15				2.25	0
	2.125	0				2.55	2				2.55	24				2.55	0
	2.375	1				2.85	0				2.85	18				2.85	0
	2.625	1				3.15	0				3.15	12				3.15	0
	2.875	2				3.45	0				3.45	6				3.45	0
	3.125	1				3.75	0				3.75	3				3.75	0
	3.375	3				4.05	0				4.05	4				4.05	0
	3.625	7				4.35	0				4.35	1				4.35	0
	3.875	6				4.65	0				4.65	2				4.65	0
	4.125	3				4.95	0				4.95	0				4.95	0
	4.375	8				5.25	0				5.25	0				5.25	0
	4.625	4				5.55	0				5.55	0				5.55	0
	4.875	6				5.85	0				5.85	0				5.85	0
	5.125	3				6.15	0				6.15	0				6.15	0
	5.375	3				6.45	0				6.45	0				6.45	0
	5.625	6				6.75	0				6.75	0				6.75	0
	5.875	6				7.05	0				7.05	0				7.05	0
	6.125	2				7.35	0				7.35	0				7.35	0
	6.375	5				7.65	0				7.65	0				7.65	0
	6.625	3				7.95	0				7.95	0				7.95	0
	6.875	4				8.25	0				8.25	0				8.25	0
	7.125	1				8.55	0				8.55	0				8.55	0
	7.375	4				8.85	0				8.85	0				8.85	0
	7.625	2				9.15	0				9.15	0				9.15	0
	7.875	1				9.45	0				9.45	0				9.45	0
	8.125	3				9.75	0				9.75	0				9.75	0
	8.375	2				10.05	0				10.05	0				10.05	0
	8.625	0				10.35	0				10.35	0				10.35	0
	8.875	0				10.65	0				10.65	0				10.65	0
	9.125	0				10.95	0				10.95	0				10.95	0
	9.375	0				11.25	0				11.25	0				11.25	0
	9.625	1				11.55	0				11.55	0				11.55	0
	9.875	0				11.85	0				11.85	1				11.85	0
	10.125	0
	10.375	1
	10.625	0
	10.875	0
	11.125	0
	11.375	0
	11.625	0
	11.875	0

## Sheet: 2E2
Human	bin center	count								Human	bin center	count
memb vs extrac	0.125	0								memb vs intrac	0.15	0
	0.375	0									0.45	0
	0.625	0									0.75	0
	0.875	0									1.05	0
	1.125	1									1.35	10
	1.375	7									1.65	21
	1.625	7									1.95	21
	1.875	6									2.25	20
	2.125	3									2.55	20
	2.375	4									2.85	14
	2.625	12									3.15	8
	2.875	4									3.45	2
	3.125	10									3.75	1
	3.375	6									4.05	2
	3.625	9									4.35	0
	3.875	5									4.65	0
	4.125	5									4.95	0
	4.375	8									5.25	0
	4.625	2									5.55	0
	4.875	5									5.85	0
	5.125	6									6.15	0
	5.375	1									6.45	0
	5.625	2									6.75	0
	5.875	2									7.05	0
	6.125	4									7.35	0
	6.375	3									7.65	0
	6.625	1									7.95	0
	6.875	2									8.25	0
	7.125	1									8.55	0
	7.375	1									8.85	0
	7.625	1									9.15	0
	7.875	0									9.45	0
	8.125	0									9.75	0
	8.375	0									10.05	0
	8.625	0									10.35	0
	8.875	0									10.65	0
	9.125	0									10.95	0
	9.375	0									11.25	0
	9.625	0									11.55	0
	9.875	0									11.85	0
	10.125	0
	10.375	1
	10.625	0
	10.875	0
	11.125	0
	11.375	0
	11.625	0
	11.875	0

[truncated: 19 more sheets: 2E3, 4A3, 4B2, 4B3, 4C2, 4C3, 4D, 4E2F2, 5A2, 5A3, 5B4, 5B6, 5C1, Metadata for 5C1, 5C2, 5C3, 6A2-3, 6B2-3, 6C1-4]
